# Supplementary material for: Phosphorus(III)-assisted regioselective C–H silylation of heteroarenes
Source: Nat Commun. 2021 Jan 22;12:524. doi: 10.1038/s41467-020-20531-3 (PMC7822902; doi:10.1038/s41467-020-20531-3)
Supplement: Supplementary file 5 — Supplementary Data 2 [file 41467_2020_20531_MOESM5_ESM.zip]

Archive with 1 entries (1 files):
- 256844_2_data_set_5092674_qjvtr8.docx
